# Supplementary material for: The Detection of Lung Cancer Cell Profiles in Mediastinal Lymph Nodes Using a Hematological Analyzer and Flow Cytometry Method
Source: Cancers (Basel). 2025 Jan 27;17(3):431. doi: 10.3390/cancers17030431 (PMC11816154; doi:10.3390/cancers17030431)
Supplement: Supplementary file 1 [file cancers-17-00431-s001.zip]

Archive with 1 entries (1 files):
- cancers-3407096-supplementary.pdf
